# Supplementary material for: Comparative Transcriptome Analysis of Bacillus subtilis Responding to Dissolved Oxygen in Adenosine Fermentation
Source: PLoS One. 2011 May 18;6(5):e20092. doi: 10.1371/journal.pone.0020092 (PMC3097244; doi:10.1371/journal.pone.0020092)
Supplement: Table S1 — Genes List of genes with two-fold change at 12 h. All genes that changed more than two-fold at 12 h were listed. The change folds were also showed. (XLS) [file pone.0020092.s002.xls]

## Sheet: Sheet1
Additional file 2 – Table S1
List of genes with two-fold change at 12h
Gene NO	Gene Name	folds (log)	Description
BG13994	yurH	-2.43	allantoate amidohydrolase
BG13982	pucH	-2.24	allantoinase
BG14037	yusY	-2.12	hypothetical protein
BG13218	yjqA	-2.05	hypothetical protein
BG12202	gcp	-2.03	O-sialoglycoprotein endopeptidase
BG11859	yveK	-2.02	hypothetical protein
BG10378	degQ	-1.97	hyperproduction of levansucrase and other extracellular degradative enzyme (AprE, NprE, AmyE)
BG10996	xkdC	-1.91	hypothetical protein;
BG12075	dctP	-1.9	C4-dicarboxylate transporter DctA
BG12767	yceC	-1.89	hypothetical protein
BG11940	gbsA	-1.86	glycine betaine aldehyde dehydrogenase
BG11312	ywkA	-1.84	hypothetical protein
BG12712	ybcM	-1.83	hypothetical protein
BG13993	yurG	-1.82	hypothetical protein
BG13342	ylaE	-1.81	hypothetical protein
BG12172	ydgE	-1.79	hypothetical protein
BG10705	purL	-1.78	phosphoribosylformylglycinamidine synthase II
BG11387	clpX	-1.78	ATP-dependent protease ATP-binding subunit
BG13762	yozO	-1.77	hypothetical protein
BG10997	xkdD	-1.73	hypothetical protein
BG11286	yqbO	-1.73	hypothetical protein
BG11846	wprA	-1.72	cell wall-associated protein precursor
BG10587	ywcE	-1.7	hypothetical protein
BG10700	purE	-1.7	phosphoribosylaminoimidazole carboxylase catalytic subunit
BG12011	ycgM	-1.7	hypothetical protein
BG10706	purQ	-1.69	phosphoribosylformylglycinamidine synthase subunit I
BG12353	maeN	-1.69	Na+/malate symporter
BG13535	yodF	-1.69	hypothetical protein
BG10711	purD	-1.68	phosphoribosylamine--glycine ligase
BG11313	ywkB	-1.66	hypothetical protein
BG10703	purC	-1.59	phosphoribosylaminoimidazole-succinocarboxamide synthase
BG13431	ymfK	-1.59	hypothetical protein
BG11697	tasA	-1.55	translocation-dependent antimicrobial spore component
BG10710	purH	-1.55	bifunctional phosphoribosylaminoimidazolecarboxamide formyltransferase/IMP cyclohydrolase
BG14021	yusI	-1.54	hypothetical protein
BG10704	purS	-1.53	phosphoribosylformylglycinamidine synthase subunit PurS
BG10709	purN	-1.53	phosphoribosylglycinamide formyltransferase
BG10002	purA	-1.53	adenylosuccinate synthetase
BG11085	appD	-1.52	oligopeptide ABC transporter (ATP-binding protein)
BG11941	gbsB	-1.52	alcohol dehydrogenase
BG13924	yttA	-1.51	hypothetical protein
BG13855	tpx	-1.51	thiol peroxidase
BG13770	yqzD	-1.51	hypothetical protein
BG11277	yqbF	-1.51	hypothetical protein
BG11744	proI	-1.5	pyrroline-5-carboxylate reductase
BG10708	purM	-1.48	phosphoribosylaminoimidazole synthetase
BG13987	pucM	-1.47	uricase
BG11454	ypsB	-1.47	hypothetical protein
BG12013	ycgO	-1.46	hypothetical protein
BG12585	ebrA	-1.45	multidrug resistance protein
BG11282	yqbK	-1.45	hypothetical protein
BG11280	yqbI	-1.44	hypothetical protein
BG11023	yvcE	-1.43	hypothetical protein
BG13837	ppnK	-1.43	inorganic polyphosphate/ATP-NAD kinase
BG12389	yuiA	-1.42	hypothetical protein
BG11200	yteA	-1.41	hypothetical protein
BG13224	yjzD	-1.4	hypothetical protein
BG10537	rsiX	-1.4	negative regulation of sigma-X activity
BG10480	comEA	-1.39	unspecific high-affinity DNA-binding protein
BG11546	xkdK	-1.37	hypothetical protein
BG10702	purB	-1.37	adenylosuccinate lyase
BG11406	lytE	-1.37	cell wall hydrolase
BG11835	divIVA	-1.36	cell-division initiation protein
BG13327	ykvZ	-1.34	hypothetical protein
BG10998	xpf	-1.33	positive control sigma-like factor
BG11757	yqkB	-1.33	hypothetical protein
BG10375	aroA	-1.33	bifunctional 3-deoxy-7-phosphoheptulonate synthase/chorismate mutase
BG13370	ylmA	-1.32	hypothetical protein
BG11288	yqbQ	-1.32	hypothetical protein
BG13832	speD	-1.31	S-adenosylmethionine decarboxylase proenzyme
BG12838	gatC	-1.31	aspartyl/glutamyl-tRNA amidotransferase subunit C
BG11696	sipW	-1.3	type I signal peptidase
BG11048	fabG	-1.29	3-ketoacyl-(acyl-carrier-protein) reductase
BG14183	sda	-1.27	mediates a developmental checkpoint coupling initiation of
BG10746	kapB	-1.27	kinase-associated protein B
BG10701	purK	-1.27	phosphoribosylaminoimidazole carboxylase II
BG13053	yhfH	-1.26	hypothetical protein
BG10659	hpr	-1.26	transcriptional regulator (MarR family);
BG11291	yqbT	-1.26	hypothetical protein
BG13067	yhfW	-1.25	hypothetical protein
BG11726	yqiW	-1.25	hypothetical protein
BG10481	comEB	-1.25	required for DNA binding and uptake (competence)
BG11457	ypvA	-1.24	hypothetical protein
BG12711	ybcL	-1.24	hypothetical protein
BG12391	yumC	-1.24	hypothetical protein
BG10024	yybG	-1.23	hypothetical protein
BG12412	yvdC	-1.22	hypothetical protein
BG12536	ywtE	-1.22	hypothetical protein
BG10360	ytxB	-1.22	hypothetical protein
BG11827	yneT	-1.2	hypothetical protein
BG10376	ccpA	-1.2	transcriptional regulator (Lacl family)
BG13301	ykuQ	-1.19	hypothetical protein
BG13013	yhdG	-1.19	hypothetical protein
BG12411	yvdB	-1.18	hypothetical protein
BG12410	yvdA	-1.18	hypothetical protein
BG12680	sucC	-1.18	succinyl-CoA synthetase subunit beta
BG12012	YcgN	-1.18	1-pyrroline-5-carboxylate dehydrogenase
BG12296	yrhG	-1.18	hypothetical protein
BG11589	yhcK	-1.18	hypothetical protein
BG11869	yvfA	-1.18	hypothetical protein
BG11385	ahpC	-1.18	alkyl hydroperoxide reductase
BG10809	csaA	-1.17	molecular chaperone
BG13945	yuaE	-1.17	hypothetical protein
BG11815	ykrB	-1.17	peptide deformylase
BG14046	yutJ	-1.17	hypothetical protein
BG13768	yqzB	-1.16	hypothetical protein
BG14011	yurY	-1.16	hypothetical protein
BG10842	dppA	-1.16	D-alanyl-aminopeptidase
BG12338	ysoA	-1.16	hypothetical protein
BG10647	guaA	-1.15	bifunctional GMP synthase/glutamine amidotransferase protein
BG10536	sigX	-1.14	RNA polymerase sigma factor SigX
BG12586	ebrB	-1.14	multidrug resistance protein
BG13511	yobT	-1.14	hypothetical protein
BG13165	yjcL	-1.14	hypothetical protein
BG13433	ymfM	-1.13	hypothetical protein
BG10864	mrgA	-1.13	metalloregulation DNA-binding stress protein
BG13240	guaD	-1.13	guanine deaminase
BG11080	pbuX	-1.12	xanthine permease
BG11816	yktA	-1.11	hypothetical protein
BG10094	yaaR	-1.11	hypothetical protein
BG10136	cysK	-1.11	cysteine synthetase A
BG10999	xtmA	-1.11	PBSX defective prophage terminase (small subunit)
BG13161	yjcH	-1.11	hypothetical protein
BG10075	yaaD	-1.1	pyridoxine biosynthesis protein
BG13988	pucE	-1.1	xanthine dehydrogenase
BG11639	yqeK	-1.09	hypothetical protein
BG10995	xkdB	-1.08	hypothetical protein
BG12394	yvcB	-1.08	hypothetical protein
BG13353	ylbA	-1.07	hypothetical protein
BG11572	ybbK	-1.07	hypothetical protein
BG13626	yonO	-1.07	hypothetical protein
BG10403	yvyH	-1.07	hypothetical protein
BG12142	ydeO	-1.07	hypothetical protein
BG11079	xpt	-1.07	xanthine phosphoribosyltransferase
BG19025	tsf	-1.06	elongation factor Ts
BG11845	sapB	-1.06	hypothetical protein
BG14020	gcvH	-1.06	glycine cleavage system protein H
BG11604	ypbR	-1.06	hypothetical protein
BG12349	yufN	-1.05	hypothetical protein
BG10538	aroC	-1.05	3-dehydroquinate dehydratase
BG13236	ykgB	-1.05	hypothetical protein
BG13415	ymaG	-1.05	hypothetical protein
BG10924	purT	-1.05	phosphoribosylglycinamide formyltransferase 2
BG10789	sspE	-1.05	small acid-soluble spore protein (gamma-type SASP)
BG13604	yomQ	-1.04	hypothetical protein
BG10598	thiD	-1.04	pyridoxal kinase
BG10284	aroF	-1.04	chorismate synthase
BG11582	yhcD	-1.04	hypothetical protein
BG11540	xkdE	-1.04	hypothetical protein
BG12155	ydfH	-1.04	hypothetical protein
BG12480	ywnB	-1.04	hypothetical protein
BG12528	ywrO	-1.03	hypothetical protein
BG13618	yonE	-1.03	hypothetical protein
BG13991	pucB	-1.03	xanthine dehydrogenase
BG10745	kinB	-1.03	two-component sensor histidine kinase
BG13946	yuaF	-1.02	hypothetical protein
BG12315	ysdA	-1.02	hypothetical protein
BG13227	ykbA	-1.02	hypothetical protein
BG11559	xtrA	-1.02	hypothetical protein
BG11756	yqkA	-1.02	hypothetical protein
BG12503	glcR	-1.02	transcriptional regulator (DeoR family
BG12688	tuaA	-1.01	biosynthesis of teichuronic acid
BG11601	yhcW	-1.01	hypothetical protein
BG11388	fer	-1.01	K05337 ferredoxin
BG12504	ywpJ	-1	hypothetical protein
BG10455	lytD	-1	N-acetylglucosaminidase (major autolysin) (CWBP90)
BG10306	bkdAB	1	branched-chain alpha-keto acid dehydrogenase E1 subunit (2-oxoisovalerate dehydrogenase beta subunit)
BG10575	ywbN	1.01	hypothetical protein
BG11791	cotH	1.01	spore coat protein (inner);
BG13185	yjfA	1.01	hypothetical protein
BG10577	ywcA	1.02	hypothetical protein
BG11706	yqhR	1.02	hypothetical protein
BG12807	ydzA	1.02	hypothetical protein
BG12851	yesQ	1.02	hypothetical protein
BG10584	qoxB	1.02	cytochrome aa3 quinol oxidase (subunit I)
BG12465	albG	1.02	antilisterial bacteriocin (subtilosin) production
BG10633	ywfI	1.02	putative heme peroxidase
BG11699	yqhH	1.02	hypothetical protein
BG14179	sspN	1.02	acid-soluble spore protein N
BG12448	yvfW	1.03	hypothetical protein
BG13300	ykuP	1.03	hypothetical protein
BG13470	ynzG	1.04	hypothetical protein
BG12166	ydfS	1.04	hypothetical protein
BG10307	bkdAA	1.06	branched-chain alpha-keto acid dehydrogenase E1 subunit (2-oxoisovalerate dehydrogenase alpha subunit)
BG10992	pyrP	1.06	uracil permease
BG12988	yhaL	1.06	hypothetical protein
BG13094	gerPB	1.07	spore germination protein
BG12857	yesW	1.07	hypothetical protein
BG14177	sspM	1.07	small acid-soluble spore protein
BG12571	argH	1.07	argininosuccinate lyase
BG10614	spsF	1.07	spore coat polysaccharide synthesis
BG13938	ytzD	1.07	hypothetical protein
BG10611	spsC	1.08	spore coat polysaccharide synthesis
BG10194	argD	1.08	N-acetylornithine aminotransferase
BG12045	ycnI	1.08	hypothetical protein
BG12810	ydzH	1.08	hypothetical protein
BG14097	yvgO	1.08	hypothetical protein
BG12879	yfhD	1.08	hypothetical protein
BG13469	ynzF	1.09	hypothetical protein
BG12679	sqhC	1.09	squalene-hopene cyclase
BG10170	srfAC	1.1	surfactin synthetase
BG11348	licC	1.1	phosphotransferase system (PTS) lichenan-specific enzyme IIC component
BG12832	yerD	1.1	hypothetical protein
BG10193	argB	1.1	N-acetylglutamate 5-phosphotransferase
BG10195	carA	1.11	carbamoyl phosphate synthase small subunit
BG10716	carB	1.11	carbamoyl phosphate synthase large subunit
BG12335	ysnD	1.11	hypothetical protein
BG11962	ppsE	1.11	plipastatin synthetase
BG10499	cotZ	1.11	spore coat protein (insoluble fraction)
BG13058	yhfM	1.12	hypothetical protein
BG11084	narI	1.12	nitrate reductase (gamma subunit)
BG13180	yjdH	1.13	hypothetical protein
BG10169	srfAB	1.14	surfactin synthetase
BG13465	ynzB	1.15	hypothetical protein
BG14148	oxdC	1.15	oxalate decarboxylase [EC:4.1.1.2]
BG12468	albD	1.17	antilisterial bacteriocin (subtilosin) production
BG10535	resE	1.17	two-component sensor histidine kinase
BG10218	ctaF	1.17	cytochrome caa3 oxidase (subunit IV)
BG12880	yfhE	1.18	hypothetical protein
BG14110	yvjB	1.18	hypothetical protein
BG12570	argG	1.2	argininosuccinate synthase
BG12716	ybcS	1.21	hypothetical protein
BG14195	spsL	1.21	spore coat polysaccharide synthesis [EC:5.1.3.13]
BG10124	yabQ	1.21	hypothetical protein
BG13782	coxA	1.21	spore cortex protein
BG12047	ycnK	1.21	hypothetical protein
BG10197	argF	1.22	ornithine carbamoyltransferase
BG13156	yjcC	1.24	hypothetical protein
BG13324	ykvV	1.24	hypothetical protein
BG13249	ykoD	1.24	hypothetical protein
BG10939	ywlC	1.24	hypothetical protein
BG12531	ywsC	1.24	hypothetical protein
BG11961	ppsD	1.25	plipastatin synthetase
BG10612	spsD	1.25	spore coat polysaccharide synthesis
BG11772	yrkF	1.25	hypothetical protein;
BG10311	spoIVB	1.26	serine peptidase of the SA clan
BG11154	scoB	1.26	succinyl CoA:3-oxoacid CoA-transferase (subunit B)
BG12081	ydbN	1.26	hypothetical protein
BG13902	ytpI	1.27	hypothetical protein
BG13250	ykoE	1.27	hypothetical protein
BG11663	yqfQ	1.27	hypothetical protein
BG10534	resD	1.28	two-component response regulator
BG10216	ctaD	1.28	cytochrome caa3 oxidase (subunit I)
BG11811	yhbB	1.28	hypothetical protein
BG13093	gerPC	1.28	spore germination protein
BG11485	glnQ	1.28	glutamine ABC transporter (ATP-binding protein)
BG11060	yhxD	1.29	hypothetical protein
BG13130	yjbA	1.29	hypothetical protein
BG12546	yxkJ	1.3	hypothetical protein
BG11343	fnr	1.3	transcriptional regulator (FNR/CRP family
BG11723	bcd	1.31	leucine dehydrogenase
BG11724	buk	1.31	butyrate kinase
BG10532	resB	1.31	required for cytochrome c synthesis
BG11081	narG	1.31	nitrate reductase (alpha subunit)
BG10429	hemE	1.33	uroporphyrinogen decarboxylase
BG11323	prpD	1.34	2-methylcitrate dehydratase
BG10618	spsJ	1.35	spore coat polysaccharide synthesis
BG12862	yetF	1.35	hypothetical protein
BG10714	pyrC	1.35	dihydroorotase
BG13125	yjaV	1.36	hypothetical protein
BG10234	spoIIGA	1.36	protease
BG13084	yhjR	1.37	hypothetical protein
BG12714	ybcP	1.37	hypothetical protein
BG12466	albF	1.38	antilisterial bacteriocin (subtilosin)
BG13134	yjbE	1.39	hypothetical protein
BG12251	yknT	1.39	hypothetical protein
BG11500	ypjB	1.39	hypothetical protein
BG12222	ygaB	1.39	hypothetical protein
BG10861	mcpA	1.4	methyl-accepting chemotaxis protein
BG11776	yrkJ	1.4	hypothetical protein
BG11059	comK	1.4	competence transcription factor (CTF)
BG10298	sigF	1.4	sporulation sigma factor SigF
BG11446	yppE	1.41	hypothetical protein
BG13927	yttP	1.42	hypothetical protein
BG10217	ctaE	1.44	cytochrome caa3 oxidase (subunit III)
BG10233	bpr	1.44	bacillopeptidase F
BG10196	carB	1.44	carbamoyl phosphate synthase large subunit
BG10613	spsE	1.45	spore coat polysaccharide synthesis
BG10533	resC	1.45	required for cytochrome c synthesis
BG11320	mmgB	1.45	3-hydroxybutyryl-CoA dehydrogenase
BG13362	ylbJ	1.45	hypothetical protein
BG10438	gpr	1.46	germination protease
BG11809	yesJ	1.47	hypothetical protein
BG10168	srfAA	1.48	surfactin synthetase
BG11082	narH	1.48	nitrate reductase (beta subunit)
BG13183	ctaO	1.48	heme O synthase activity
BG10431	hemY	1.5	protoporphyrinogen oxidase
BG13182	yjdJ	1.5	hypothetical protein
BG12459	ywhE	1.52	hypothetical protein
BG10296	spoIIAA	1.52	anti-anti-sigma factor (antagonist of SpoIIAB)
BG10719	pyrF	1.53	orotidine 5'-phosphate decarboxylase
BG13350	ylaM	1.53	glutaminase
BG13542	kamA	1.53	lysine 2,3-aminomutase
BG11945	katX	1.53	major catalase in spores
BG11984	usd	1.54	required for translation of spoIIID
BG12046	ycnJ	1.56	hypothetical protein
BG10937	spoIIR	1.59	required for processing of pro-sigma-E (extracellular signal interacting with SpoIIGA?) (stage II sporulation)
BG12534	ywtC	1.59	hypothetical protein
BG10297	spoIIAB	1.6	anti-sigma F factor
BG11246	thiC	1.6	thiamine biosynthesis protein ThiC
BG11342	narK	1.61	nitrite extrusion protein
BG13110	yitE	1.61	hypothetical protein
BG11153	scoA	1.62	succinyl CoA:3-oxoacid CoA-transferase (subunit A)
BG11146	citH	1.63	secondary transporter of divalent metal ions/citrate complexes
BG11029	yhfN	1.64	hypothetical protein
BG11155	yxjF	1.64	3-hydroxybutyrate dehydrogenase
BG10235	sigE	1.64	sporulation sigma factor SigE
BG10720	pyrE	1.65	orotate phosphoribosyltransferase
BG12469	albC	1.66	antilisterial bacteriocin (subtilosin) production
BG12475	ywmD	1.68	hypothetical protein
BG12968	yfmQ	1.68	hypothetical protein
BG13848	ytfI	1.68	hypothetical protein
BG12080	ydbM	1.69	hypothetical protein
BG12532	ywtA	1.69	hypothetical protein
BG13311	ykvI	1.71	hypothetical protein
BG12829	yerA	1.72	hypothetical protein
BG11486	glnH	1.73	glutamine ABC transporter (glutamine-binding protein)
BG10479	comER	1.73	late competence protein ComER
BG10088	csfB	1.78	hypothetical protein
BG11445	yppD	1.79	hypothetical protein
BG10430	hemH	1.81	ferrochelatase
BG13930	ytvI	1.81	hypothetical protein
BG10052	yyaD	1.81	hypothetical protein
BG10718	pyrD	1.82	dihydroorotate dehydrogenase 1B
BG13815	yrzE	1.84	hypothetical protein
BG10638	rsfA	1.85	probable transcriptional regulatory protein
BG11152	yxjC	1.85	hypothetical protein
BG12470	albB	1.88	antilisterial bacteriocin (subtilosin) production
BG10472	alsD	1.89	alpha-acetolactate decarboxylase
BG12533	ywtB	1.9	hypothetical protein
BG10471	alsS	1.95	acetolactate synthase
BG10087	bofA	1.96	inhibition of the pro-sigma-K processing machinery
BG10780	ymxH	1.97	hypothetical protein
BG10791	tenA	1.98	transcriptional regulator
BG12240	asnO	1.99	asparagine synthetase
BG12082	ydbO	2	hypothetical protein
BG13460	yngI	2.01	acyl-CoA synthetase
BG13546	yodT	2.02	hypothetical protein
BG12713	ybcO	2.02	hypothetical protein
BG13439	yndA	2.04	hypothetical protein
BG11925	cydA	2.05	cytochrome bd ubiquinol oxidase (subunit I)
BG10408	spoIIID	2.08	transcriptional regulator
BG11083	narJ	2.09	nitrate reductase (protein J)
BG13797	yrrR	2.1	hypothetical protein
BG10594	ywcJ	2.13	hypothetical protein
BG11654	yqfD	2.13	hypothetical protein
BG13348	ylaK	2.13	hypothetical protein
BG10768	spoIIM	2.15	required for dissolution of the septal cell wall (stage II sporulation)
BG10331	spoIVFA	2.15	inhibition of SpoIVFB (negative regulation) and hypothesised to stabilize the thermolabile spoIVFB product (positive regulation)
BG10940	ywlD	2.16	hypothetical protein
BG10907	glgB	2.18	glycogen branching enzyme
BG12307	yrpD	2.18	hypothetical protein
BG12372	yugT	2.21	hypothetical protein
BG13456	yngE	2.24	hypothetical protein
BG13367	ylbO	2.26	hypothetical protein
BG13849	ytfJ	2.27	hypothetical protein
BG13153	yjbX	2.27	hypothetical protein
BG11058	yhxC	2.28	hypothetical protein
BG13457	yngF	2.29	enoyl-CoA hydratase
BG10439	spoIIP	2.3	required for dissolution of the septal cell wall (stage II sporulation)
BG10911	glgP	2.3	glycogen phosphorylase
BG12944	yflI	2.31	hypothetical protein
BG10766	spoIID	2.31	required for complete dissolution of the asymmetric septum (stage II sporulation)
BG10129	yabT	2.32	hypothetical protein
BG12471	albA	2.34	antilisterial bacteriocin (subtilosin) production
BG10792	tenI	2.37	transcriptional regulator TenI
BG14182	sboX	2.4	bacteriocin-like product
BG13458	yngG	2.41	hydroxymethylglutaryl-CoA lyase
BG11928	cydD	2.42	ABC membrane transporter (ATP-binding protein)
BG10222	spoVD	2.44	penicillin-binding protein
BG13544	yodR	2.45	hypothetical protein
BG11321	mmgC	2.47	acyl-CoA dehydrogenase
BG10912	spoIIB	2.48	spatial and temporal regulation of the dissolution of septal peptidoglycan during engulfment (stage II sporulation)
BG13751	yozD	2.48	hypothetical protein
BG11459	yqhV	2.49	hypothetical protein
BG10295	dacF	2.54	penicillin binding protein (putative D-alanyl-D-alanine carboxypeptidase)
BG10440	yqxA	2.55	hypothetical protein
BG13149	thiG	2.55	thiazole synthase
BG10778	spoVB	2.59	involved in spore cortex synthesis (stage V sporulation)
BG13151	yjbV	2.61	phosphomethylpyrimidine kinase
BG11416	ybaN	2.64	hypothetical protein
BG13000	yhaX	2.64	hypothetical protein
BG13459	yngH	2.64	acetyl-CoA carboxylase biotin carboxylase subunit
BG11077	lonB	2.65	Lon-like ATP-dependent protease
BG10938	ywlB	2.67	hypothetical protein;
BG13150	thiF	2.71	thiamine/molybdopterin biosynthesis ThiF/MoeB-like protein
BG10528	spmA	2.71	spore maturation protein
BG13148	thiS	2.73	hydroxyethylthiazole phosphate biosynthesis (thiamine biosynthesis)
BG13761	yozN	2.73	hypothetical protein
BG10908	glgC	2.73	glucose-1-phosphate adenylyltransferase
BG13527	yocN	2.77	hypothetical protein
BG13147	goxB	2.77	glycine oxidase
BG10332	spoIVFB	2.8	membrane metalloprotease
BG13545	yodS	2.85	hypothetical protein
BG10909	glgD	2.85	ADP-glucose pyrophosphorylase
BG11097	nasE	2.93	assimilatory nitrite reductase (subunit)
BG10910	glgA	2.93	glycogen synthase
BG13174	yjdB	2.96	hypothetical protein
BG10494	cotE	3.02	morphogenic protein
BG11926	cydB	3.05	cytochrome bd ubiquinol oxidase (subunit II)
BG11096	nasD	3.09	assimilatory nitrite reductase (subunit)
BG11927	cydC	3.1	ABC membrane transporter (ATP-binding protein);
BG10127	spoIIE	3.13	serine phosphatase
BG12090	ydcC	3.15	hypothetical protein
BG12671	sboA	3.17	subtilosin A
BG10182	spoVR	3.18	involved in spore cortex synthesis (stage V sporulation)
BG11319	mmgA	3.26	acetyl-CoA acetyltransferase
BG11172	cwlJ	3.28	cell wall hydrolase
BG13323	ykvU	3.29	hypothetical protein
BG11799	cotJA	3.31	polypeptide composition of the spore coat
BG11412	spoIIIAE	3.34	mutants block sporulation after engulfment (stage III sporulation
BG10804	prkA	3.39	serine protein kinase
BG11414	spoIIIAG	3.39	mutants block sporulation after engulfment (stage III sporulation
BG10527	dacB	3.59	D-alanyl-D-alanine carboxypeptidase (penicillin-binding protein 5*)
BG10592	ywcI	3.73	hypothetical protein
BG11411	spoIIIAD	3.74	mutants block sporulation after engulfment (stage III sporulation
BG10593	sacT	3.82	transcriptional antiterminator
BG13384	yloB	3.82	hypothetical protein
BG13917	ytrI	3.9	hypothetical protein
BG10540	spoIIIAA	3.92	mutants block sporulation after engulfment (stage III sporulation)
BG11413	spoIIIAF	3.93	mutants block sporulation after engulfment (stage III sporulation
BG13461	yngJ	3.99	hypothetical protein
BG10356	gerM	4.21	germination (cortex hydrolysis) and sporulation (stage II, multiple polar septa)
BG11978	spoIIQ	4.25	required for completion of engulfment
BG13781	safA	4.36	morphogenetic protein associated with SpoVID
BG11410	spoIIIAC	4.39	mutants block sporulation after engulfment (stage III sporulation);
BG10347	ysxE	4.46	hypothetical protein
BG10541	spoIIIAB	4.51	stage III sporulation protein SpoAB
BG11800	cotJB	4.56	polypeptide composition of the spore coat
BG11801	cotJC	4.86	polypeptide composition of the spore coat
BG10346	spoVID	5.11	required for assembly of the spore coat (stage VI sporulation)
BG10275	spoIVA	5.14	required for proper spore cortex formation and coat assembly (stage IV sporulation)
BG10608	ywdL	5.14	hypothetical protein
BG11415	spoIIIAH	5.2	mutants block sporulation after engulfment (stage III sporulation
