# Supplementary material for: Comparative Transcriptome Analysis of Bacillus subtilis Responding to Dissolved Oxygen in Adenosine Fermentation
Source: PLoS One. 2011 May 18;6(5):e20092. doi: 10.1371/journal.pone.0020092 (PMC3097244; doi:10.1371/journal.pone.0020092)
Supplement: Table S2 — Genes List of genes with two-fold change at 18 h. All genes that changed more than two-fold at 18 h were listed. The change folds were also showed. (XLS) [file pone.0020092.s003.xls]

## Sheet: Sheet1
Additional file 3 – Table S2
List of genes with two-fold change at 18h
Gene NO	Gene Name	folds (log)	Description
BG12746	gamA	-3.47	glucosamine-6-phosphate isomerase
BG11789	amhX	-3.1	amidohydrolase
BG11854	yfiG	-3.07	hypothetical protein
BG10657	ssuC	-3.04	aliphatic sulfonate ABC transporter (permease)
BG12323	ysgA	-2.87	hypothetical protein;
BG11897	yxjN	-2.85	hypothetical protein
BG10622	rocA	-2.76	1-pyrroline-5-carboxylate dehydrogenase
BG11895	yxjL	-2.75	hypothetical protein
BG12774	yceJ	-2.67	hypothetical protein
BG13998	yurL	-2.66	hypothetical protein
BG10877	rbsK	-2.63	ribokinase
BG12312	ysbB	-2.62	antiholin-like protein LrgB
BG13555	yojB	-2.61	hypothetical protein
BG13860	ythP	-2.59	hypothetical protein
BG13050	yhfD	-2.57	hypothetical protein
BG13994	yurH	-2.56	allantoate amidohydrolase
BG12554	yxlH	-2.5	hypothetical protein
BG10568	ywbG	-2.49	hypothetical protein
BG11896	yxjM	-2.46	hypothetical protein
BG12070	ydbC	-2.46	hypothetical protein
BG14168	yxzE	-2.43	hypothetical protein
BG10630	ywfF	-2.41	hypothetical protein
BG13101	yisV	-2.4	hypothetical protein
BG13152	fabI	-2.36	enoyl-(acyl carrier protein) reductase
BG13997	yurK	-2.34	DNA-binding transcriptional regulator FrlR
BG13946	yuaF	-2.33	hypothetical protein
BG12876	yfhA	-2.31	hypothetical protein
BG12468	albD	-2.28	antilisterial bacteriocin (subtilosin) production
BG14059	yvaC	-2.28	hypothetical protein
BG13864	ytiP	-2.22	hypothetical protein
BG12597	hisA	-2.21	1-(5-phosphoribosyl)-5-[(5-phosphoribosylamino)methylideneamino]
BG14004	yurR	-2.2	hypothetical protein
BG11175	tatCD	-2.19	component of the twin-arginine pre-protein translocation pathway
BG10869	nrgA	-2.19	ammonium transporter
BG11832	citM	-2.19	secondary transporter of divalent metal ions/citrate complexes
BG14192	ygzB	-2.14	hypothetical protein
BG12874	yezC	-2.13	hypothetical protein
BG10848	ogt	-2.13	O6-methylguanine DNA alkyltransferase
BG13188	yjgA	-2.12	hypothetical protein
BG13985	pucK	-2.12	uric acid permease
BG11015	gltP	-2.11	proton/glutamate symport protein;
BG13044	nhaC	-2.11	Na+/H+ antiporter
BG12311	ysbA	-2.1	murein hydrolase regulator LrgA
BG11020	dhbE	-2.09	2,3-dihydroxybenzoate-AMP ligase (enterobactin synthetase component E)
BG12178	ydgK	-2.08	hypothetical protein
BG12765	yceA	-2.07	hypothetical protein
BG11422	ykkC	-2.06	hypothetical protein
BG11853	yfiF	-2.05	hypothetical protein;
BG10880	rbsC	-2.04	ribose ABC transporter (permease)
BG11600	yhcV	-2.04	hypothetical protein
BG14032	yusT	-2.03	hypothetical protein
BG12859	yesY	-2.02	hypothetical protein
BG12048	ycnL	-2.01	hypothetical protein
BG13992	pucA	-2	xanthine dehydrogenase
BG14033	yusU	-1.99	hypothetical protein
BG10569	ywbH	-1.99	holin-like protein
BG14128	yvoF	-1.98	hypothetical protein
BG12066	ydaS	-1.97	hypothetical protein;
BG10745	kinB	-1.96	two-component sensor histidine kinase
BG11543	xkdH	-1.95	hypothetical protein
BG13554	yojA	-1.94	hypothetical protein
BG12179	ydhB	-1.94	hypothetical protein
BG11901	abnA	-1.94	arabinan-endo 1,5-alpha-L-arabinase
BG13888	ytmO	-1.93	hypothetical protein
BG12754	ybyB	-1.92	hypothetical protein
BG12232	ssuB	-1.92	aliphatic sulfonate ABC transporter (binding protein);
BG12021	yciC	-1.92	hypothetical protein
BG14000	yurN	-1.92	hypothetical protein
BG11590	yhcL	-1.91	hypothetical protein
BG11396	kdgA	-1.9	2-keto-3-deoxygluconate-6-phosphate aldolase
BG12065	mntH	-1.88	manganese transport protein MntH
BG12626	msmR	-1.88	transcriptional regulator (LacI family)
BG12545	yxkI	-1.87	hypothetical protein
BG12231	ygaK	-1.87	hypothetical protein
BG12962	yfmK	-1.86	hypothetical protein
BG10656	ssuA	-1.86	aliphatic sulfonate ABC transporter (binding lipoprotein)
BG14029	yusQ	-1.84	hypothetical protein
BG11839	malA	-1.84	6-phospho-alpha-glucosidase
BG10476	bglS	-1.83	endo-beta-1,3-1,4 glucanase
BG14005	yurS	-1.83	hypothetical protein
BG12817	yecA	-1.82	hypothetical protein
BG13993	yurG	-1.82	hypothetical protein
BG11123	iolH	-1.79	inositol utilization protein H
BG12567	aprX	-1.79	alkaline serine protease
BG11119	iolC	-1.78	inositol utilization protein C
BG12467	albE	-1.78	antilisterial bacteriocin (subtilosin) production
BG13094	gerPB	-1.77	spore germination protein
BG12636	opuBD	-1.77	choline ABC transporter (membrane protein)
BG12600	hisF	-1.77	imidazole glycerol phosphate synthase subunit HisF
BG12602	hisH	-1.77	imidazole glycerol phosphate synthase subunit HisH
BG12005	ycgG	-1.76	hypothetical protein
BG10175	ycxD	-1.75	hypothetical protein
BG13240	guaD	-1.75	guanine deaminase
BG12029	yclH	-1.74	hypothetical protein
BG11875	yvfH	-1.74	hypothetical protein
BG12465	albG	-1.74	antilisterial bacteriocin (subtilosin) production
BG12606	hisZ	-1.74	ATP phosphoribosyltransferase regulatory subunit
BG11429	ypbB	-1.73	hypothetical protein
BG11855	yfiH	-1.73	hypothetical protein
BG14030	yusR	-1.73	hypothetical protein
BG13556	yojC	-1.72	hypothetical protein
BG11573	sigW	-1.72	RNA polymerase sigma factor SigW
BG12861	yetA	-1.7	hypothetical protein
BG11551	xkdQ	-1.69	hypothetical protein
BG11159	ycbD	-1.69	hypothetical protein
BG10632	ywfH	-1.69	hypothetical protein
BG12914	yfjR	-1.68	hypothetical protein
BG10386	gerAB	-1.68	germination response to L-alanine and related amino acids (earliest stage)
BG11598	yhcT	-1.67	hypothetical protein
BG11444	yphE	-1.67	hypothetical protein
BG12359	yugE	-1.66	hypothetical protein
BG12081	ydbN	-1.65	hypothetical protein
BG10060	TrmE	-1.65	tRNA modification GTPase TrmE
BG12055	ydaH	-1.65	hypothetical protein;
BG13982	pucH	-1.65	allantoinase
BG12857	yesW	-1.65	hypothetical protein
BG12851	yesQ	-1.65	hypothetical protein
BG12466	albF	-1.64	antilisterial bacteriocin (subtilosin)
BG12767	yceC	-1.64	hypothetical protein
BG14112	yvkA	-1.64	hypothetical protein
BG12488	ywoA	-1.64	hypothetical protein
BG11014	gamP	-1.64	phosphotransferase system (PTS) glucosamine-specific enzyme IICBA component
BG10836	feuB	-1.62	integral membrane protein
BG11389	fhuB	-1.61	ferrichrome ABC transporter (permease);
BG13081	yhjO	-1.61	hypothetical protein
BG12947	yflL	-1.6	hypothetical protein
BG13224	yjzD	-1.6	hypothetical protein
BG12544	yxkH	-1.6	hypothetical protein
BG13969	yuiD	-1.59	hypothetical protein
BG12060	ydaM	-1.59	hypothetical protein
BG10746	kapB	-1.59	kinase-associated protein B
BG14003	yurQ	-1.59	hypothetical protein
BG10951	ygxA	-1.58	hypothetical protein
BG12007	ycgI	-1.58	hypothetical protein
BG14173	sspG	-1.58	small acid-soluble spore protein
BG10651	gntZ	-1.58	6-phosphogluconate dehydrogenase
BG12616	metE	-1.58	5-methyltetrahydropteroyltriglutamate--homocysteine
BG14034	yusV	-1.57	hypothetical protein
BG14031	yusS	-1.57	hypothetical protein
BG10962	xlyA	-1.57	N-acetylmuramoyl-L-alanine amidase
BG10879	rbsA	-1.57	ribose ABC transporter (ATP-binding protein)
BG12565	amyD	-1.55	sugar transport
BG11999	ycgA	-1.55	hypothetical protein
BG10570	ywbI	-1.55	hypothetical protein
BG10186	glpF	-1.55	glycerol uptake facilitator
BG13187	yjfC	-1.54	hypothetical protein
BG11084	narI	-1.54	nitrate reductase (gamma subunit)
BG12766	yceB	-1.54	hypothetical protein
BG10023	yybH	-1.53	hypothetical protein
BG13126	med	-1.53	positive regulator of ComK
BG10354	ysmA	-1.53	hypothetical protein
BG12860	yesZ	-1.53	hypothetical protein
BG14125	hprK	-1.52	HPr kinase/phosphorylase [EC:2.7.11.- 2.7.4.-]
BG11152	yxjC	-1.52	hypothetical protein
BG13971	yuiF	-1.52	hypothetical protein
BG11344	ywiC	-1.51	hypothetical protein
BG14182	sboX	-1.51	bacteriocin-like product
BG11118	iolB	-1.51	inositol utilization protein B
BG12733	ybfB	-1.51	hypothetical protein
BG11241	dhbB	-1.51	isochorismatase
BG10025	yybF	-1.51	hypothetical protein
BG11941	gbsB	-1.5	alcohol dehydrogenase
BG12197	ydhT	-1.5	hypothetical protein
BG12427	yvdS	-1.5	hypothetical protein
BG12748	ybgB	-1.49	hypothetical protein
BG11423	ykkD	-1.48	hypothetical protein
BG12603	hisI	-1.48	bifunctional phosphoribosyl-AMP cyclohydrolase/phosphoribosyl-ATP
BG12195	ydhR	-1.48	hypothetical protein
BG13095	gerPA	-1.48	spore germination protein
BG10722	rocD	-1.47	ornithine--oxo-acid transaminase
BG13099	yisL	-1.47	hypothetical protein
BG12067	ydaT	-1.47	hypothetical protein
BG12417	yvdH	-1.47	hypothetical protein
BG14133	yvqC	-1.47	hypothetical protein
BG12858	yesX	-1.47	hypothetical protein
BG12463	ywhK	-1.47	hypothetical protein
BG12994	yhaR	-1.47	enoyl-CoA hydratase
BG10387	gerAC	-1.46	germination response to L-alanine and related amino acids (earliest stage)
BG11554	xkdT	-1.45	hypothetical protein
BG12196	ydhS	-1.45	hypothetical protein
BG10624	rocC	-1.45	amino acid permease
BG13877	ytlI	-1.45	hypothetical protein
BG11550	xkdP	-1.45	hypothetical protein
BG13023	yhdQ	-1.45	hypothetical protein
BG12797	pspA	-1.44	phage shock protein A homolog
BG10599	ywdC	-1.44	hypothetical protein;
BG13421	ymdB	-1.44	hypothetical protein
BG13976	yunB	-1.43	hypothetical protein
BG10976	yuxJ	-1.43	hypothetical protein
BG10874	pheS	-1.43	phenylalanyl-tRNA synthetase subunit alpha
BG12428	yvdT	-1.42	hypothetical protein
BG14100	yvgR	-1.42	hypothetical protein [EC:1.8.1.2]
BG12923	yfkF	-1.42	hypothetical protein
BG12908	yfjF	-1.41	hypothetical protein
BG10844	dppC	-1.41	dipeptide ABC transporter (permease)
BG13157	yjcD	-1.4	hypothetical protein
BG11019	dhbA	-1.39	2,3-dihydroxybenzoate-2,3-dehydrogenase
BG11552	xkdR	-1.39	hypothetical protein
BG13031	yhdY	-1.39	hypothetical protein
BG11243	dhbF	-1.39	involved in siderophore 2,3-dihydroxybenzoate (DHB) synthesis
BG11553	xkdS	-1.38	hypothetical protein;
BG11884	yxeH	-1.38	hypothetical protein;
BG13124	yjaU	-1.38	hypothetical protein
BG12811	pbuG	-1.38	hypoxanthine/guanine permease
BG11009	treP	-1.37	phosphotransferase system (PTS) trehalose-specific enzyme IIBC component
BG14068	yvaM	-1.37	hypothetical protein
BG11847	yfiA	-1.37	hypothetical protein
BG12023	yclB	-1.37	aromatic acid decarboxylase
BG12743	ybfO	-1.37	hypothetical protein
BG12412	yvdC	-1.36	hypothetical protein
BG10141	folB	-1.36	dihydroneopterin aldolase
BG11870	yvfB	-1.36	hypothetical protein
BG14130	yvpB	-1.36	hypothetical protein
BG14001	yurO	-1.36	hypothetical protein
BG10133	yacB	-1.36	hypothetical protein
BG13198	yjkA	-1.36	hypothetical protein
BG11599	yhcU	-1.35	hypothetical protein
BG14140	yvqK	-1.35	hypothetical protein
BG13861	ythQ	-1.35	hypothetical protein
BG11556	xkdV	-1.35	hypothetical protein
BG12586	ebrB	-1.34	multidrug resistance protein
BG12487	ywnJ	-1.34	hypothetical protein
BG12916	yfjT	-1.34	hypothetical protein
BG12242	yisQ	-1.34	hypothetical protein
BG12585	ebrA	-1.34	multidrug resistance protein
BG12730	ybeC	-1.33	hypothetical protein
BG13210	exuT	-1.33	hexuronate transporter
BG12524	ywrE	-1.33	hypothetical protein
BG12955	yfmD	-1.33	hypothetical protein
BG10981	yxxB	-1.33	hypothetical protein
BG10028	yybC	-1.33	hypothetical protein
BG10612	spsD	-1.32	spore coat polysaccharide synthesis
BG10631	ywfG	-1.32	transaminase
BG11871	yvfC	-1.32	hypothetical protein;
BG10120	yabM	-1.32	hypothetical protein
BG14194	yezE	-1.31	hypothetical protein
BG12064	ydaQ	-1.31	hypothetical protein;
BG10560	sacX	-1.31	negative regulatory protein of SacY
BG10176	sfp	-1.31	phosphopantetheinyl transferase
BG10634	pta	-1.3	phosphotransacetylase
BG11142	yxiM	-1.3	hypothetical protein
BG13990	pucC	-1.3	xanthine dehydrogenase
BG12022	yclA	-1.29	hypothetical protein
BG12553	yxlG	-1.29	hypothetical protein
BG13846	yteU	-1.29	hypothetical protein
BG10881	rbsB	-1.29	ribose ABC transporter (ribose-binding protein)
BG12448	yvfW	-1.28	hypothetical protein
BG13277	kinE	-1.28	two-component sensor histidine kinase
BG12509	ywqE	-1.28	hypothetical protein
BG11099	hutG	-1.28	formimidoylglutamase
BG11852	yfiE	-1.27	hypothetical protein
BG11305	ywiE	-1.27	hypothetical protein
BG12008	ycgJ	-1.27	hypothetical protein
BG11571	ybbJ	-1.27	hypothetical protein
BG10932	rocF	-1.27	arginase
BG12426	yvdR	-1.27	hypothetical protein
BG12061	ydaN	-1.27	hypothetical protein
BG12464	ywhL	-1.27	hypothetical protein;
BG14058	acpD	-1.26	azoreductase [EC:1.7.-.-]
BG13973	yuiH	-1.26	hypothetical protein
BG12030	yclI	-1.26	hypothetical protein
BG12773	yceI	-1.26	hypothetical protein
BG12966	yfmO	-1.25	hypothetical protein
BG12034	yclN	-1.25	hypothetical protein
BG14002	yurP	-1.25	hypothetical protein
BG11956	mutT	-1.24	mutator protein
BG10385	gerAA	-1.24	germination response to L-alanine and related amino acids (earliest stage)
BG12539	yxjI	-1.24	hypothetical protein
BG10621	rocG	-1.24	glutamate dehydrogenase
BG10614	spsF	-1.24	spore coat polysaccharide synthesis
BG12006	ycgH	-1.23	hypothetical protein
BG13845	yteT	-1.23	hypothetical protein
BG13891	ytnA	-1.22	hypothetical protein
BG13274	ykrL	-1.22	heat shock protein HtpX
BG10683	menD	-1.22	2-succinyl-6-hydroxy-2,4-cyclohexadiene-1-carboxylic acid synthase/2-oxoglutarate decarboxylase
BG12246	yitV	-1.22	hypothetical protein
BG10961	xhlB	-1.22	holin
BG13991	pucB	-1.22	xanthine dehydrogenase
BG12763	ycdH	-1.22	hypothetical protein
BG11153	scoA	-1.22	succinyl CoA:3-oxoacid CoA-transferase (subunit A)
BG13940	ytzF	-1.22	hypothetical protein
BG11348	licC	-1.21	phosphotransferase system (PTS) lichenan-specific enzyme IIC component
BG10959	xepA	-1.21	lytic exoenzyme associated with defective prophage PBSX
BG11542	xkdG	-1.21	hypothetical protein
BG11565	ybbA	-1.21	hypothetical protein
BG12198	ydhU	-1.2	hypothetical protein;
BG10876	rbsR	-1.2	transcriptional regulator (LacI family)
BG11549	xkdO	-1.2	hypothetical protein
BG12217	yfiL	-1.2	hypothetical protein
BG11010	treA	-1.2	trehalose-6-phosphate hydrolase
BG11700	yqhL	-1.2	hypothetical protein
BG12850	yesP	-1.19	hypothetical protein
BG12604	ytmN	-1.19	hypothetical protein
BG10362	thrS	-1.19	threonyl-tRNA synthetase
BG14161	ywiB	-1.19	hypothetical protein
BG12779	yczE	-1.19	hypothetical protein
BG12214	yfiI	-1.19	hypothetical protein
BG11601	yhcW	-1.18	hypothetical protein
BG11125	fbaB	-1.18	fructose-1,6-bisphosphate aldolase
BG13021	yhdO	-1.18	hypothetical protein
BG11345	arfM	-1.18	probable transcriptional regulator
BG11507	ybxI	-1.18	hypothetical protein
BG11232	ycsK	-1.18	hypothetical protein
BG12775	yceK	-1.18	hypothetical protein
BG14028	yusP	-1.18	hypothetical protein
BG11126	yxdJ	-1.18	hypothetical protein
BG13412	ymaD	-1.18	hypothetical protein
BG13886	ytmL	-1.17	hypothetical protein
BG13793	yrrL	-1.17	hypothetical protein
BG11065	yisS	-1.17	hypothetical protein
BG12441	rsbP	-1.17	serine phosphatase
BG10809	csaA	-1.17	molecular chaperone
BG11555	xkdU	-1.16	hypothetical protein
BG12139	ydeL	-1.16	probable transcriptional regulator (GntR family) with an aminotransferase domain
BG13111	yitF	-1.16	hypothetical protein
BG10668	hutU	-1.16	urocanate hydratase
BG11890	yxeN	-1.16	hypothetical protein
BG11418	hmp	-1.16	nitric oxide dioxygenase
BG10551	dltA	-1.16	D-alanine--D-alanyl carrier protein ligase
BG13804	yrvE	-1.16	hypothetical protein
BG12419	yvdJ	-1.16	hypothetical protein
BG11160	ycbE	-1.15	hypothetical protein
BG10646	glpQ	-1.15	glycerophosphoryl diester phosphodiesterase
BG14072	yvaQ	-1.15	hypothetical protein
BG13131	yjbB	-1.14	hypothetical protein
BG11851	yfiD	-1.14	hypothetical protein
BG12995	yhaS	-1.14	hypothetical protein
BG12802	ydjK	-1.14	hypothetical protein
BG10582	galT	-1.14	galactose-1-phosphate uridylyltransferase
BG10577	ywcA	-1.13	hypothetical protein
BG13841	yteP	-1.13	hypothetical protein
BG13046	yheN	-1.13	hypothetical protein
BG11420	ykkA	-1.13	hypothetical protein
BG11110	yxaH	-1.13	hypothetical protein
BG11938	fruA	-1.13	phosphotransferase system (PTS) fructose-specific enzyme IIABC component
BG12596	ytnL	-1.12	hypothetical protein
BG10277	folE	-1.12	GTP cyclohydrolase I
BG13989	pucD	-1.12	xanthine dehydrogenase
BG12009	ycgK	-1.12	hypothetical protein
BG11315	ywkD	-1.12	hypothetical protein
BG11204	ahpF	-1.12	alkyl hydroperoxide reductase (large subunit) and NADH dehydrogenase
BG13872	ytkP	-1.11	hypothetical protein
BG12939	yflD	-1.11	hypothetical protein
BG13086	yhzB	-1.11	hypothetical protein
BG13415	ymaG	-1.11	hypothetical protein
BG12589	fruR	-1.11	transcriptional regulator (DeoR family)
BG13049	yhfC	-1.11	hypothetical protein
BG13025	yhdS	-1.11	hypothetical protein
BG11329	yeaB	-1.11	hypothetical protein
BG11558	xkdX	-1.11	hypothetical protein
BG12825	yeeK	-1.11	hypothetical protein
BG13894	ytnM	-1.1	hypothetical protein
BG10825	cwlC	-1.1	N-acetylmuramoyl-L-alanine amidase
BG12852	yesR	-1.1	hypothetical protein
BG11629	ypqP	-1.1	similar to capsular polysaccharide biosynthesis protein
BG12764	ycdI	-1.1	hypothetical protein
BG14067	secG	-1.09	preprotein translocase subunit SecG
BG12795	gutP	-1.09	H+-symporter
BG12781	yczG	-1.09	hypothetical protein
BG11845	sapB	-1.09	hypothetical protein
BG10107	veg	-1.09	hypothetical protein
BG11864	yveP	-1.09	hypothetical protein
BG13996	yurJ	-1.08	hypothetical protein
BG10625	ywfA	-1.08	hypothetical protein
BG13105	yisZ	-1.08	hypothetical protein
BG13979	yunE	-1.08	hypothetical protein
BG11127	yxdK	-1.08	hypothetical protein
BG13941	ytzG	-1.08	hypothetical protein
BG12079	ydbL	-1.08	hypothetical protein
BG13856	ytgP	-1.08	hypothetical protein
BG12920	yfkC	-1.07	hypothetical protein
BG10947	yuxG	-1.07	short chain dehydrogenase
BG11242	dhbC	-1.07	isochorismate synthase DhbC
BG13887	ytmM	-1.07	hypothetical protein
BG12059	ydaL	-1.07	hypothetical protein
BG12000	ycgB	-1.07	hypothetical protein
BG13247	ykoA	-1.07	hypothetical protein
BG11798	alsT	-1.07	amino acid carrier protein
BG11151	yxjB	-1.06	hypothetical protein
BG11109	yxaG	-1.06	hypothetical protein
BG11964	racE	-1.06	glutamate racemase
BG11848	malP	-1.06	phosphotransferase system (PTS) maltose-specific enzyme IICB component
BG10748	sigL	-1.06	RNA polymerase sigma-54 factor (sigma-L)
BG11200	yteA	-1.06	hypothetical protein
BG10559	sacY	-1.06	transcriptional antiterminator
BG10155	cysE	-1.05	serine acetyltransferase
BG11882	yxeF	-1.05	hypothetical protein
BG10936	ywlA	-1.05	hypothetical protein
BG12457	ywhC	-1.05	hypothetical protein
BG11222	ycsA	-1.05	tartrate dehydrogenase
BG13193	yjhB	-1.05	hypothetical protein
BG12227	perR	-1.04	transcriptional regulator (Fur family)
BG14124	yvoA	-1.04	hypothetical protein
BG11355	aldX	-1.04	aldehyde dehydrogenase
BG13234	ykfD	-1.04	hypothetical protein
BG12193	ydhP	-1.04	hypothetical protein
BG11557	xkdW	-1.04	hypothetical protein
BG11122	iolF	-1.03	inositol transport protein
BG12211	yeaC	-1.03	hypothetical protein
BG11103	yxaA	-1.03	hypothetical protein
BG12927	yfkK	-1.03	hypothetical protein
BG11177	yckA	-1.03	hypothetical protein
BG13161	yjcH	-1.02	hypothetical protein
BG13093	gerPC	-1.02	spore germination protein
BG13925	yttB	-1.02	hypothetical protein
BG12051	ydaC	-1.02	hypothetical protein
BG13975	yunA	-1.02	hypothetical protein
BG10027	yybE	-1.02	hypothetical protein
BG14035	yusW	-1.02	hypothetical protein
BG11362	yxcE	-1.02	hypothetical protein
BG12472	ywmA	-1.02	hypothetical protein
BG12946	yflK	-1.01	hypothetical protein
BG12669	ruvB	-1.01	Holliday junction DNA helicase B
BG10080	yaaH	-1.01	hypothetical protein
BG12414	yvdE	-1.01	hypothetical protein
BG11203	bglA	-1.01	6-phospho-beta-glucosidase
BG11465	phrG	-1	regulator of the activity of phosphatase RapG
BG12177	ydgJ	-1	hypothetical protein
BG13199	yjkB	-1	hypothetical protein
BG13186	yjfB	-1	hypothetical protein
BG12918	yfkA	-1	hypothetical protein
BG12551	yxlE	-1	hypothetical protein
BG13158	yjcE	-1	hypothetical protein
BG12142	ydeO	-1	hypothetical protein
BG11454	ypsB	1	hypothetical protein
BG10674	ispA	1	intracellular serine protease
BG12532	ywtA	1	hypothetical protein
BG11435	gudB	1	glutamate dehydrogenase
BG11689	yqgU	1.01	hypothetical protein
BG19006	rpsG	1.01	30S ribosomal protein S7
BG12563	alaS	1.01	alanyl-tRNA synthetase
BG13151	yjbV	1.01	phosphomethylpyrimidine kinase
BG11528	bioI	1.01	cytochrome P450 enzyme
BG12402	yvcL	1.01	hypothetical protein
BG11654	yqfD	1.02	hypothetical protein
BG13355	ylbC	1.02	hypothetical protein
BG12839	gatA	1.02	aspartyl/glutamyl-tRNA amidotransferase subunit A
BG12999	hemZ	1.02	coproporphyrinogen III oxidase
BG10965	codV	1.02	site-specific integrase/recombinase involved in normal chromosome partitioning
BG12092	ydcE	1.03	hypothetical protein
BG13350	ylaM	1.03	glutaminase
BG10663	grpE	1.03	heat-shock protein
BG12628	mutM	1.03	formamidopyrimidine-DNA glycosylase
BG19009	rpsL	1.03	30S ribosomal protein S12
BG12206	tatAY	1.04	component of the twin-arginine pre-protein translocation pathway
BG13439	yndA	1.04	hypothetical protein
BG10583	qoxA	1.04	cytochrome aa3 quinol oxidase (subunit II)
BG10664	dnaK	1.04	class I heat-shock protein (molecular chaperone)
BG12886	yfhK	1.04	hypothetical protein
BG11652	yqfB	1.04	hypothetical protein
BG11093	nasA	1.05	nitrate transporter
BG10717	pyrK	1.05	dihydroorotate dehydrogenase electron transfer subunit
BG11055	tepA	1.05	signal peptide peptidase
BG13113	yitI	1.05	hypothetical protein
BG12675	pyrH	1.05	uridylate kinase
BG10187	glpK	1.05	glycerol kinase
BG10608	ywdL	1.05	hypothetical protein
BG10673	ilvA	1.06	threonine dehydratase
BG10716	carB	1.06	carbamoyl phosphate synthase large subunit
BG11501	ypmA	1.06	hypothetical protein
BG13852	mntB	1.06	manganese ABC transporter (ATP-binding protein)
BG12473	ywmB	1.06	hypothetical protein
BG11726	yqiW	1.06	hypothetical protein
BG10150	yacK	1.07	hypothetical protein
BG10846	dppE	1.07	dipeptide ABC transporter (dipeptide-binding protein);
BG11042	rpmJ	1.07	50S ribosomal protein L36
BG13576	yokI	1.07	hypothetical protein
BG11488	glnP	1.07	glutamine ABC transporter (integral membrane protein);
BG10275	spoIVA	1.08	required for proper spore cortex formation and coat assembly (stage IV sporulation)
BG10774	oppD	1.08	oligopeptide ABC transporter (ATP-binding protein)
BG13294	ykuJ	1.08	hypothetical protein
BG11412	spoIIIAE	1.08	mutants block sporulation after engulfment (stage III sporulation
BG19016	clpP	1.09	ATP-dependent Clp protease proteolytic subunit [EC:3.4.21.92]
BG11769	yrkC	1.09	hypothetical protein
BG11331	drm	1.09	phosphopentomutase
BG11591	yhcM	1.09	hypothetical protein
BG11814	ykrA	1.09	hypothetical protein
BG12749	ybgE	1.09	branched-chain amino acid aminotransferase
BG14049	yutM	1.09	hypothetical protein
BG10189	yhxB	1.09	hypothetical protein
BG11686	yqgS	1.09	hypothetical protein
BG13901	ytpB	1.09	hypothetical protein
BG13915	ytrE	1.09	hypothetical protein
BG11005	rpsA	1.09	30S ribosomal protein S1
BG11692	yqgY	1.1	hypothetical protein;
BG12540	yxjJ	1.1	hypothetical protein
BG11610	ypeQ	1.1	hypothetical protein
BG10444	rplO	1.1	50S ribosomal protein L15
BG10207	pdhA	1.1	pyruvate dehydrogenase (E1 alpha subunit)
BG12207	tatCY	1.11	component of the twin-arginine pre-protein translocation pathway
BG11961	ppsD	1.11	plipastatin synthetase
BG11431	ypbE	1.11	hypothetical protein
BG10856	icd	1.11	isocitrate dehydrogenase
BG11192	ggaB	1.11	membrane-bound protein
BG11500	ypjB	1.11	hypothetical protein
BG10222	spoVD	1.12	penicillin-binding protein
BG11844	pnbA	1.12	para-nitrobenzyl esterase
BG10531	resA	1.12	thiol-disulfide oxidoreductase
BG10382	yuxO	1.12	hypothetical protein
BG14063	yvaG	1.12	hypothetical protein
BG13242	yknV	1.13	hypothetical protein
BG11059	comK	1.13	competence transcription factor (CTF)
BG12484	ywnF	1.13	hypothetical protein
BG12880	yfhE	1.14	hypothetical protein
BG11452	yprB	1.14	hypothetical protein
BG10954	ponA	1.14	penicillin-binding proteins 1A and 1B
BG11300	yqcI	1.14	hypothetical protein
BG10768	spoIIM	1.14	required for dissolution of the septal cell wall (stage II sporulation)
BG10546	ywaA	1.14	branched-chain amino acid aminotransferase
BG12330	ysiA	1.15	hypothetical protein
BG10331	spoIVFA	1.15	inhibition of SpoIVFB (negative regulation) and hypothesised to stabilize the thermolabile spoIVFB product (positive regulation)
BG11932	ddl	1.15	D-alanyl-alanine synthetase A
BG10088	csfB	1.15	hypothetical protein
BG14018	yusF	1.15	hypothetical protein
BG10500	cotX	1.16	spore coat protein (insoluble fraction)
BG12027	yclF	1.16	hypothetical protein
BG13367	ylbO	1.16	hypothetical protein
BG11880	yxeD	1.16	hypothetical protein;
BG13347	ylaJ	1.16	hypothetical protein
BG10850	yitT	1.16	hypothetical protein
BG11979	topB	1.16	DNA topoisomerase III
BG14171	yyzB	1.16	hypothetical protein
BG13307	rok	1.17	repressor of ComK
BG10443	rpmD	1.17	50S ribosomal protein L30
BG12398	trxB	1.17	thioredoxin reductase
BG10321	valS	1.17	valyl-tRNA synthetase
BG10752	ylxL	1.18	hypothetical protein
BG13456	yngE	1.18	hypothetical protein
BG14102	yvgT	1.19	hypothetical protein
BG12182	ydhE	1.19	hypothetical protein
BG13848	ytfI	1.19	hypothetical protein
BG11413	spoIIIAF	1.19	mutants block sporulation after engulfment (stage III sporulation
BG10818	atpH	1.19	F0F1 ATP synthase subunit delta
BG12572	aspS	1.2	aspartyl-tRNA synthetase
BG12574	cccB	1.2	cytochrome c551
BG13433	ymfM	1.2	hypothetical protein
BG11970	rplM	1.2	50S ribosomal protein L13
BG11182	hxlB	1.2	6-phospho-3-hexuloisomerase (PHI)
BG10938	ywlB	1.2	hypothetical protein;
BG11497	ypiB	1.2	hypothetical protein
BG12328	mutSB	1.2	recombination and DNA strand exchange inhibitor protein
BG10672	ilvC	1.2	ketol-acid reductoisomerase
BG10913	pheB	1.21	hypothetical protein
BG12656	polA	1.21	DNA polymerase I
BG10948	glmS	1.21	D-fructose-6-phosphate amidotransferase
BG12502	ywpH	1.21	hypothetical protein
BG10670	ilvB	1.22	acetolactate synthase catalytic subunit
BG11458	ypwA	1.22	hypothetical protein
BG13802	yrvC	1.22	hypothetical protein
BG10730	rpsM	1.23	30S ribosomal protein S13
BG11959	phrC	1.23	regulator of the activity of phosphatase RapC and competence and sporulation stimulating factor
BG11321	mmgC	1.23	acyl-CoA dehydrogenase
BG12490	ywoC	1.23	hypothetical protein
BG11966	rapC	1.23	response regulator aspartate phosphatase
BG14104	bdbD	1.23	thiol-disulfide oxidoreductase
BG11670	yqfX	1.23	hypothetical protein
BG13771	yqzE	1.23	hypothetical protein
BG11239	acdA	1.24	acyl-CoA dehydrogenase
BG11935	etfB	1.24	electron transfer flavoprotein (beta subunit)
BG11206	birA	1.24	transcriptional regulator and biotin acetyl-CoA-carboxylase synthetase
BG11802	cspR	1.24	rRNA methylase homolog
BG10375	aroA	1.24	bifunctional 3-deoxy-7-phosphoheptulonate synthase/chorismate mutase
BG10701	purK	1.24	phosphoribosylaminoimidazole carboxylase II
BG11472	yycS	1.24	hypothetical protein
BG13525	yocL	1.25	hypothetical protein
BG12608	htrA	1.25	serine protease Do (heat-shock protein)
BG10223	murE	1.25	UDP-N-acetylmuramoylalanyl-D-glutamate--2,6-diaminopimelate ligase
BG11660	yqfN	1.25	hypothetical protein
BG13344	ylaG	1.25	hypothetical protein
BG10496	cotV	1.26	spore coat protein (insoluble fraction)
BG10409	rpoE	1.26	DNA-directed RNA polymerase subunit delta
BG10566	ywbE	1.27	hypothetical protein
BG11513	aspB	1.27	aspartate aminotransferase
BG14066	yvaK	1.27	hypothetical protein [EC:3.1.1.1]
BG13765	ypzC	1.27	hypothetical protein
BG12351	yufP	1.27	hypothetical protein
BG10205	patA	1.28	aminotransferase A
BG12862	yetF	1.28	hypothetical protein
BG11526	bioD	1.28	dithiobiotin synthetase
BG13366	ylbN	1.28	hypothetical protein
BG12475	ywmD	1.28	hypothetical protein
BG11041	rplQ	1.28	50S ribosomal protein L17
BG12188	ydhK	1.28	hypothetical protein
BG10845	dppD	1.28	dipeptide ABC transporter (ATP-binding protein)
BG10381	comA	1.29	two-component response regulator
BG14036	yusX	1.29	hypothetical protein
BG11394	gerKC	1.29	germination response to the combination of glucose, fructose, L-asparagine, and KCl
BG11524	bioA	1.29	adenosylmethionine--8-amino-7-oxononanoate transaminase
BG11319	mmgA	1.29	acetyl-CoA acetyltransferase
BG11337	phoH	1.3	phosphate starvation-induced protein
BG10273	odhB	1.3	dihydrolipoamide acetyltransferase
BG11359	htpG	1.31	heat shock protein 90
BG10633	ywfI	1.31	putative heme peroxidase
BG12917	sspH	1.32	acid-soluble spore protein H
BG12824	yeeI	1.33	hypothetical protein
BG10584	qoxB	1.33	cytochrome aa3 quinol oxidase (subunit I)
BG13504	yobL	1.33	hypothetical protein
BG19004	rpsB	1.33	30S ribosomal protein S2
BG10464	prsA	1.33	molecular chaperone
BG11066	glcU	1.34	glucose uptake
BG13786	yrbG	1.34	hypothetical protein
BG13923	ytsP	1.34	hypothetical protein
BG13514	yocA	1.34	hypothetical protein
BG13323	ykvU	1.34	hypothetical protein
BG12269	yobW	1.35	hypothetical protein
BG11008	gid	1.35	tRNA (uracil-5-)-methyltransferase Gid
BG14195	spsL	1.35	spore coat polysaccharide synthesis [EC:5.1.3.13]
BG12930	yfkN	1.35	2',3'-cyclic nucleotide 2'-phosphodiesterase/3'-nucleotidase
BG10893	spoVAB	1.35	sporulation protein VAB
BG19025	tsf	1.35	elongation factor Ts
BG13761	yozN	1.35	hypothetical protein
BG11525	bioB	1.36	biotin synthase
BG13147	goxB	1.36	glycine oxidase
BG14117	yvlB	1.36	hypothetical protein
BG13430	ymfJ	1.37	hypothetical protein
BG13058	yhfM	1.37	hypothetical protein
BG14097	yvgO	1.37	hypothetical protein
BG10006	yycC	1.38	hypothetical protein
BG11208	cca	1.38	tRNA CCA-pyrophosphorylase
BG10787	SspB	1.38	small acid-soluble spore protein (beta-type SASP)
BG10899	eno	1.38	phosphopyruvate hydratase
BG10203	splB	1.39	spore photoproduct (thymine dimer) lyase
BG10087	bofA	1.39	inhibition of the pro-sigma-K processing machinery
BG13148	thiS	1.39	hydroxyethylthiazole phosphate biosynthesis (thiamine biosynthesis)
BG11754	yqjY	1.39	hypothetical protein
BG14145	yvrE	1.4	hypothetical protein
BG10356	gerM	1.41	germination (cortex hydrolysis) and sporulation (stage II, multiple polar septa)
BG12638	opuCB	1.41	glycine betaine/carnitine/choline ABC transporter (membrane protein)
BG10526	ypuI	1.41	hypothetical protein
BG13458	yngG	1.41	hydroxymethylglutaryl-CoA lyase
BG10127	spoIIE	1.41	serine phosphatase
BG13115	yitJ	1.41	bifunctional homocysteine
BG10182	spoVR	1.42	involved in spore cortex synthesis (stage V sporulation)
BG12968	yfmQ	1.42	hypothetical protein
BG12842	yerP	1.42	hypothetical protein
BG12757	ycdA	1.42	hypothetical protein
BG13930	ytvI	1.42	hypothetical protein
BG11733	yqjD	1.42	hypothetical protein
BG11487	glnM	1.42	glutamine ABC transporter (integral membrane protein);
BG13524	yocK	1.43	hypothetical protein
BG13418	ymcB	1.43	hypothetical protein
BG10589	nfrA	1.43	FMN-containing NADPH-linked nitro/flavin reductase
BG13114	yitI	1.44	hypothetical protein
BG13503	yobK	1.44	hypothetical protein
BG12615	melA	1.44	alpha-D-galactoside galactohydrolase
BG10540	spoIIIAA	1.44	mutants block sporulation after engulfment (stage III sporulation)
BG10756	rpmC	1.44	50S ribosomal protein L29;
BG11272	yqbA	1.44	hypothetical protein
BG10714	pyrC	1.45	dihydroorotase
BG14044	yutH	1.45	hypothetical protein
BG10136	cysK	1.45	cysteine synthetase A
BG10910	glgA	1.45	glycogen synthase
BG10190	aprE	1.46	serine alkaline protease (subtilisin E)
BG11794	ctpA	1.46	carboxy-terminal processing protease
BG11704	yqhP	1.47	hypothetical protein
BG10314	sigA	1.47	RNA polymerase sigma factor RpoD
BG11004	cmk	1.47	cytidylate kinase
BG10145	ctsR	1.48	transcriptional regulator
BG12333	ysnA	1.48	hypothetical protein
BG11801	cotJC	1.48	polypeptide composition of the spore coat
BG10439	spoIIP	1.48	required for dissolution of the septal cell wall (stage II sporulation)
BG13812	yrzB	1.49	hypothetical protein
BG10916	mbl	1.49	MreB-like protein
BG10429	hemE	1.49	uroporphyrinogen decarboxylase
BG12011	ycgM	1.5	hypothetical protein
BG12617	miaA	1.5	tRNA delta(2)-isopentenylpyrophosphate transferase
BG11688	yqgU	1.5	hypothetical protein
BG11460	efp	1.51	elongation factor P
BG11697	tasA	1.51	translocation-dependent antimicrobial spore component
BG10332	spoIVFB	1.51	membrane metalloprotease
BG10228	murB	1.52	UDP-N-acetylenolpyruvoylglucosamine reductase
BG12547	yxkO	1.52	hypothetical protein
BG10911	glgP	1.52	glycogen phosphorylase
BG10539	dinB	1.52	nuclease inhibitor
BG12390	yumB	1.52	hypothetical protein
BG11812	ykpC	1.52	hypothetical protein
BG13150	thiF	1.53	thiamine/molybdopterin biosynthesis ThiF/MoeB-like protein
BG10210	pdhD	1.53	dihydrolipoamide dehydrogenase
BG13250	ykoE	1.53	hypothetical protein
BG11978	spoIIQ	1.53	required for completion of engulfment
BG12013	ycgO	1.54	hypothetical protein
BG10218	ctaF	1.55	cytochrome caa3 oxidase (subunit IV)
BG11058	yhxC	1.55	hypothetical protein
BG12350	yufO	1.55	hypothetical protein
BG12942	yflG	1.55	methionine aminopeptidase
BG10276	hbs	1.56	non-specific DNA-binding protein HBsu; signal recognition particle-like (SRP) component
BG11929	cypA	1.56	cytochrome P450-like enzyme
BG10437	bglC	1.56	endo-1,4-beta-glucanase
BG12514	ywqJ	1.57	hypothetical protein
BG11221	rplW	1.57	50S ribosomal protein L23
BG11710	nusB	1.57	transcription antitermination protein NusB
BG13231	ykfA	1.58	hypothetical protein
BG12584	dps	1.58	DNA-protecting protein
BG14022	yusJ	1.6	hypothetical protein
BG11411	spoIIIAD	1.6	mutants block sporulation after engulfment (stage III sporulation
BG11687	yqgT	1.6	hypothetical protein
BG10234	spoIIGA	1.61	protease
BG13303	ykuS	1.62	hypothetical protein
BG12594	gltB	1.62	glutamate synthase subunit beta
BG11439	sleB	1.62	spore cortex-lytic enzyme
BG12063	ydaP	1.63	pyruvate oxidase
BG12925	yfkI	1.63	hypothetical protein
BG10151	yacL	1.63	hypothetical protein
BG13426	ymfF	1.63	hypothetical protein
BG13819	yrzI	1.64	hypothetical protein
BG12637	opuCA	1.65	glycine betaine/carnitine/choline ABC transporter (ATP-binding
BG10209	pdhC	1.66	branched-chain alpha-keto acid dehydrogenase subunit E2
BG12084	murF	1.66	UDP-N-acetylmuramoylalanyl-D-glutamyl-2,6-diaminopimelate-D-alanyl-D -alanine ligase
BG11734	yqjE	1.66	hypothetical protein
BG10231	ftsA	1.67	cell-division protein
BG13798	yrrS	1.67	hypothetical protein
BG10868	nadC	1.68	nicotinate-nucleotide pyrophosphorylase
BG13197	hemD	1.69	uroporphyrinogen-III synthase
BG10827	gapA	1.7	glyceraldehyde-3-phosphate dehydrogenase
BG11262	yqaK	1.7	hypothetical protein
BG12879	yfhD	1.71	hypothetical protein
BG13000	yhaX	1.72	hypothetical protein
BG10430	hemH	1.72	ferrochelatase
BG10313	dnaG	1.72	DNA primase
BG10817	atpF	1.72	ATP synthase (subunit B)
BG11752	yqjW	1.72	DNA polymerase IV
BG13643	yopJ	1.73	hypothetical protein
BG11414	spoIIIAG	1.73	mutants block sporulation after engulfment (stage III sporulation
BG10820	atpG	1.73	ATP synthase (subunit gamma)
BG10217	ctaE	1.74	cytochrome caa3 oxidase (subunit III)
BG12090	ydcC	1.75	hypothetical protein
BG13459	yngH	1.75	acetyl-CoA carboxylase biotin carboxylase subunit
BG13527	yocN	1.76	hypothetical protein
BG13797	yrrR	1.76	hypothetical protein
BG11357	yxbG	1.77	short chain dehydrogenase
BG10968	codY	1.78	transcriptional repressor CodY
BG11800	cotJB	1.78	polypeptide composition of the spore coat
BG11699	yqhH	1.79	hypothetical protein
BG11984	usd	1.79	required for translation of spoIIID
BG11676	sodA	1.79	superoxide dismutase
BG11054	yyxA	1.8	hypothetical protein
BG13232	ykfB	1.8	hypothetical protein
BG13417	ymcA	1.81	hypothetical protein
BG12307	yrpD	1.81	hypothetical protein
BG11029	yhfN	1.82	hypothetical protein
BG10235	sigE	1.82	sporulation sigma factor SigE
BG13465	ynzB	1.82	hypothetical protein
BG10422	groES	1.82	co-chaperonin GroES
BG13428	ymfH	1.83	hypothetical protein
BG13125	yjaV	1.83	hypothetical protein
BG12485	ywnG	1.84	hypothetical protein
BG13784	yrbD	1.84	hypothetical protein
BG13849	ytfJ	1.84	hypothetical protein
BG10964	proA	1.84	gamma-glutamyl phosphate reductase
BG10208	pdhB	1.85	pyruvate dehydrogenase (E1 beta subunit)
BG10804	prkA	1.85	serine protein kinase
BG10479	comER	1.85	late competence protein ComER
BG10315	cccA	1.87	cytochrome c550
BG12943	yflH	1.87	hypothetical protein
BG13348	ylaK	1.89	hypothetical protein
BG10766	spoIID	1.89	required for complete dissolution of the asymmetric septum (stage II sporulation)
BG11410	spoIIIAC	1.89	mutants block sporulation after engulfment (stage III sporulation);
BG11049	proH	1.89	pyrroline-5-carboxylate reductase
BG12668	rpmF	1.91	50S ribosomal protein L32
BG10894	spoVAC	1.92	sporulation protein VAC
BG11077	lonB	1.92	Lon-like ATP-dependent protease
BG10216	ctaD	1.93	cytochrome caa3 oxidase (subunit I)
BG10527	dacB	1.93	D-alanyl-D-alanine carboxypeptidase (penicillin-binding protein 5*)
BG12002	mdr	1.94	multidrug-efflux transporter
BG10346	spoVID	1.94	required for assembly of the spore coat (stage VI sporulation)
BG12337	ysnF	1.94	hypothetical protein
BG10282	ndk	1.95	nucleoside diphosphate kinase
BG11039	spoVK	1.96	sporulation protein VK
BG12349	yufN	1.96	hypothetical protein
BG10811	gltA	1.97	glutamate synthase (large subunit)
BG10541	spoIIIAB	1.97	stage III sporulation protein SpoAB
BG12251	yknT	1.97	hypothetical protein
BG13970	pepA	1.97	leucyl aminopeptidase
BG10791	tenA	1.98	transcriptional regulator
BG14024	yusL	2	hypothetical protein
BG10819	atpA	2	F0F1 ATP synthase subunit alpha
BG10215	ctaC	2.01	cytochrome caa3 oxidase (subunit II)
BG13790	yrrD	2.02	hypothetical protein
BG11609	ypeP	2.04	hypothetical protein
BG10438	gpr	2.05	germination protease
BG19017	ydaG	2.06	hypothetical protein
BG10908	glgC	2.06	glucose-1-phosphate adenylyltransferase
BG12046	ycnJ	2.08	hypothetical protein
BG11529	bioW	2.09	6-carboxyhexanoate--CoA ligase
BG10638	rsfA	2.09	probable transcriptional regulatory protein
BG10311	spoIVB	2.1	serine peptidase of the SA clan
BG10719	pyrF	2.1	orotidine 5'-phosphate decarboxylase
BG12944	yflI	2.11	hypothetical protein
BG13782	coxA	2.11	spore cortex protein
BG10169	srfAB	2.13	surfactin synthetase
BG11502	ypmB	2.13	hypothetical protein
BG11799	cotJA	2.13	polypeptide composition of the spore coat
BG10473	amyE	2.14	alpha-amylase
BG12047	ycnK	2.14	hypothetical protein
BG13118	yitM	2.14	hypothetical protein
BG10966	clpQ	2.15	ATP-dependent protease peptidase subunit
BG12974	yfnC	2.15	hypothetical protein
BG10974	ytxG	2.16	hypothetical protein;
BG12012	YcgN	2.16	1-pyrroline-5-carboxylate dehydrogenase
BG11663	yqfQ	2.18	hypothetical protein
BG13902	ytpI	2.18	hypothetical protein
BG11097	nasE	2.19	assimilatory nitrite reductase (subunit)
BG10975	ytxH	2.19	hypothetical protein
BG10532	resB	2.2	required for cytochrome c synthesis
BG10168	srfAA	2.2	surfactin synthetase
BG13546	yodT	2.21	hypothetical protein
BG13427	ymfG	2.21	hypothetical protein
BG12845	yesK	2.21	hypothetical protein
BG13174	yjdB	2.24	hypothetical protein
BG10720	pyrE	2.24	orotate phosphoribosyltransferase
BG11921	sspP	2.27	acid-soluble spore protein P
BG13185	yjfA	2.29	hypothetical protein
BG13751	yozD	2.29	hypothetical protein
BG12679	sqhC	2.3	squalene-hopene cyclase
BG14179	sspN	2.32	acid-soluble spore protein N
BG13521	yocH	2.33	hypothetical protein
BG11753	yqjX	2.37	hypothetical protein
BG10618	spsJ	2.37	spore coat polysaccharide synthesis
BG12871	yetO	2.38	hypothetical protein
BG10494	cotE	2.4	morphogenic protein
BG10347	ysxE	2.4	hypothetical protein
BG11486	glnH	2.4	glutamine ABC transporter (glutamine-binding protein)
BG10912	spoIIB	2.4	spatial and temporal regulation of the dissolution of septal peptidoglycan during engulfment (stage II sporulation)
BG10408	spoIIID	2.42	transcriptional regulator
BG10789	sspE	2.44	small acid-soluble spore protein (gamma-type SASP)
BG10967	hslU	2.44	ATP-dependent protease ATP-binding subunit
BG13544	yodR	2.44	hypothetical protein
BG10792	tenI	2.51	transcriptional regulator TenI
BG11945	katX	2.51	major catalase in spores
BG19020	yflT	2.59	hypothetical protein
BG14026	yusN	2.59	hypothetical protein
BG13033	yheA	2.59	hypothetical protein
BG11001	ypeB	2.61	hypothetical protein
BG13545	yodS	2.67	hypothetical protein
BG13461	yngJ	2.73	hypothetical protein
BG14148	oxdC	2.77	oxalate decarboxylase [EC:4.1.1.2]
BG12372	yugT	2.78	hypothetical protein
BG10295	dacF	2.8	penicillin binding protein (putative D-alanyl-D-alanine carboxypeptidase)
BG10867	nadB	2.89	L-aspartate oxidase
BG11096	nasD	2.91	assimilatory nitrite reductase (subunit)
BG12341	yuaB	2.91	hypothetical protein
BG13036	yheD	2.91	hypothetical protein
BG10233	bpr	2.92	bacillopeptidase F
BG13035	yheC	2.94	hypothetical protein
BG13542	kamA	2.96	lysine 2,3-aminomutase
BG12658	proJ	2.98	gamma-glutamyl kinase
BG11809	yesJ	3	hypothetical protein
BG10919	spoIIIC	3.02	RNA polymerase sporulation-specific sigma factor (sigma-K) (C-terminal half)
BG12240	asnO	3.12	asparagine synthetase
BG11172	cwlJ	3.22	cell wall hydrolase
BG10459	spoIVCB	3.47	RNA polymerase sporulation-specific sigma factor (sigma-K) (C-terminal half)
BG10472	alsD	3.57	alpha-acetolactate decarboxylase
BG11415	spoIIIAH	3.71	mutants block sporulation after engulfment (stage III sporulation
BG10471	alsS	4.79	acetolactate synthase
