# Supplementary material for: Comparative Transcriptome Analysis of Bacillus subtilis Responding to Dissolved Oxygen in Adenosine Fermentation
Source: PLoS One. 2011 May 18;6(5):e20092. doi: 10.1371/journal.pone.0020092 (PMC3097244; doi:10.1371/journal.pone.0020092)
Supplement: Table S3 — MIPS functional analysis of the genes with two-fold change at 12 h and 18 h. Genes that changed more than two-fold were analyzed for enrichment of functional category online (http://mips.gsf.de/proj/biorel/bacillus_subtilis.html). (XLS) [file pone.0020092.s004.xls]

## Sheet: Sheet1
Additional file 4 – Table S3
MIPS functional analysis of the genes with two-fold change at 12h and 18h
Primary Category	Secondary Category	P-VALUE
up-regulated genes at 12 h
Metabolism		0.000487
	biosynthesis of arginine	1.23e-06
	metabolism of peptide antibiotics	8.15e-10
	metabolism of peptide derived compounds	3.38e-08
	metabolism of arginine	7.96e-05
	secondary metabolism	0.000261
	polysaccharide metabolism	0.001
	metabolism of the pyruvate family (alanine, isoleucine, leucine, valine) and D-alanine	0.00168
	assimilation of ammonia, metabolism of the glutamate group	0.00218
	amino acid metabolism	0.0068
Energy		9e-06
	electron transport and membrane-associated energy conservation	7.4e-07
	accessory proteins of electron transport and membrane-associated energy conservation	0.00274
	respiration	2.37e-07
	anaerobic respiration	2.42e-06
	aerobic respiration	0.00172
	metabolism of energy reserves (e.g. glycogen, trehalose)	0.00172
Cell Cycle And DNA Processing
	mitotic cell cycle and cell cycle control	0.00272
	cell cycle checkpoints (checkpoints of morphogenesis, DNA-damage,-replication, mitotic phase and spindle)	0.00101
Protein Fate
	assembly of protein complexes	0.00272
CELL Rescue, Defense and Virulence
	defense related proteins	0.00793
	bacteriocins	0.00425
Biogenesis Of Cellular Components		1.74e-05
	eukaryotic plasma membrane	0.00425
	prokaryotic cell envelope structures	5.02e-06
	spore or cyst coat	3.63e-12
	spore or cyst coat	3.63e-12
Cell Type Differentiation		5.94e-19
	fungal/microorganismic cell type differentiation	5.94e-19
	prokaryotic cell type differentiation	5.94e-19
	sporulation and other development of resting stage	8.59e-20
Subcellular Localization
	prokaryotic cell envelope component	3.63e-07
	spore or cyst coat	4.19e-09
down-regulated genes at 12 h
Metabolism
	purine nucleotide/nucleoside/nucleobase anabolism	1.09e-15
	purin nucleotide/nucleoside/nucleobase metabolism	4.08e-12
	nucleotide/nucleoside/nucleobase metabolism	1.28e-08
	xanthine catabolism	0.00201
	purine nucleotide /nucleoside/nucleobase catabolism	0.00455
	metabolism of proline	0.00843
Protein With Binding Function Or Cofactor Requirement
	NAD/NADP binding	0.00178
up-regulated genes at 18 h
Metabolism
	assimilation of ammonia, metabolism of the glutamate group	0.00302
	metabolism of proline	0.000372
	biosynthesis of proline	0.00198
	metabolism of the pyruvate family (alanine, isoleucine, leucine, valine) and D-alanine	0.00636
	metabolism of isoleucine	0.000185
	biosynthesis of isoleucine	2.97e-05
	metabolism of valine	0.00108
	biosynthesis of valine	0.000216
Energy		7e-06
	tricarboxylic-acid pathway (citrate cycle, Krebs cycle, TCA cycle)	0.0016
	electron transport and membrane-associated energy conservation	3.22e-06
	accessory proteins of electron transport and membrane-associated energy conservation	8.17e-05
	respiration	8.56e-05
	oxidation of fatty acids	0.00333
	energy generation (e.g. ATP synthase)	0.00973
Cell Cycle And DNA Processing
	cell cycle checkpoints	0.00589
Protein Synthesis
	ribosome biogenesis	0.00907
Protein Fate		0.0079
	protein folding and stabilization	0.000692
	protein processing	0.000759
	protein/peptide degradation	0.000801
Protein With Binding Function Or Cofactor Requirement
	complex cofactor/cosubstrate/vitamine binding	6.5e-05
	thiamine pyrophosphate binding	0.00973
	pyridoxal phosphate binding	0.008
Cellular Transport, Transport Faclities And Transport Routes
	electron transport	6.02e-05
Cell Rescue, Defense And Virulence
	stress response	0.00133
Biogenesis Of Cellular Components
	prokaryotic cell envelope structures	0.00289
	spore or cyst coat	1.77e-05
Cell Type Differentiation		5.45e-16
	fungal/microorganismic cell type differentiation	5.45e-16
	prokaryotic cell type differentiation	5.45e-16
	sporulation and other development of resting stage	3.15e-16
Subcellular Localization
	cytoplasm	0.000864
	prokaryotic cell envelope component	5.99e-05
	spore or cyst coat	2.02e-05
Cell Type Localization		0.00726
	fungal / microorganismic cell type	0.00726
	prokaryotic cell type	0.00726
	spores and other resting cell types	0.00726
	endospore	0.00726
down-regulated genes at 18 h
Metabolism
	metabolism of histidine	0.00171
	biosynthesis of histidine	0.00171
	purine nucleotide /nucleoside/nucleobase catabolism	0.00926
	xanthine catabolism	0.00304
	C-compound and carbohydrate metabolism	0.00735
	sugar, glucoside, polyol and carboxylate catabolism	0.00843
CellularTransport, Transport Facilities And Transport Routes		7.51e-09
	transported compounds	5.1e-09
	siderophore-iron transport	0.000629
	C-compound and carbohydrate transport	9.45e-08
	amino acid/amino acid derivatives transport	0.00551
	drug/toxin transport	0.00069
	transport facilities	2.41e-06
	ABC transporters	0.000246
	transport routes	3.35e-09
	cellular import	3.88e-08
Cell Rescue, Defense And Virulence
	detoxification by export	0.0047
Interaction With The Enviroment
	homeostasis of cations	0.00452
	homeostasis of metal ions	0.000471
Subcellular Localization
	prokaryotic cytoplasmic membrane	1.35e-06
